# Supplementary material for: A Geomagnetic Estimate of Heliospheric Modulation Potential over the Last 175 Years
Source: Sol Phys. 2024 Jun 19;299(6):84. doi: 10.1007/s11207-024-02316-9 (PMC13186889; doi:10.1007/s11207-024-02316-9)
Supplement: Supplementary file 1 — (CSV 33 kB) [file 11207_2024_2316_MOESM1_ESM.csv]

fracyear	mjd	B_GEO	V_GEO	OSF_GEO	phi_geo_AU2016 [MV]	phi_geo_AU2016_min [MV]	phi_geo_AU2016_max [MV]	phi_geo [MV]	phi_geo_min [MV]	phi_geo_max [MV]
1845.4945205479453	-4887.5	5.862410860655738	369.7594603825136	6.011583215350271	525.2669815247993	450.48241351838385	600.0515495312148	536.4583465798223	462.9678302152011	587.5661328343976
1846.4945205479453	-4522.5	6.165388698630137	402.1174657534247	6.739942470682111	618.9393220506946	544.5070176238631	693.3716264775261	661.7149440500388	556.8803298801465	680.9983142212427
1847.4945205479453	-4157.5	7.449929794520548	371.5662671232877	7.977202668933781	701.5475426927281	627.0656784086909	776.0294069767654	767.9489653406679	639.2140871763829	763.8809982090734
1848.4954462659384	-3791.6666666666665	7.592171232876712	392.6650114155252	8.443298813278211	788.2983558342071	713.4016760323566	863.1950356360576	789.045956023248	725.8584964323838	850.7382152360303
1849.4945205479453	-3426.5	6.816685450819672	371.2852800546448	7.198297292685506	700.3675476382598	625.8887712684391	774.8463240080805	693.5445624237127	638.2722930191632	762.4628022573564
1850.4945205479453	-3061.5	6.196299657534246	375.5614726027397	6.487485860907102	630.0837334196357	555.6644836056803	704.5029832335911	630.0284255488905	568.0216379534139	692.1458288858574
1851.4945205479453	-2696.5	6.515200342465754	387.39811643835617	7.021249683945943	654.922552300836	580.5102427980637	729.3348618036082	652.8344343416851	592.8666364990704	716.9784681026015
1852.4954462659384	-2330.6666666666665	6.314287100456621	480.90981735159824	7.666129979572881	693.8106667880795	619.3477943895098	768.2735391866493	681.3151355546264	631.7340110132899	755.8873225628691
1853.4945205479453	-1965.5	6.333820696721311	417.352424863388	7.114197127084717	637.8936136789207	563.4798433777581	712.3073839800833	633.6363925369644	575.8338453462067	699.9533820116347
1854.4945205479453	-1600.5	5.639993150684932	429.1929794520548	6.313855085653735	561.3970146020376	486.79952244402364	635.9945067600516	574.6796451386251	499.2357229200745	623.5583062840008
1855.4945205479453	-1235.5	5.073837328767123	411.652397260274	5.422956003952394	480.2687128472228	405.16207017633826	555.3753555181073	514.1159173853832	417.8628927782753	542.6745329161703
1856.4954462659384	-869.6666666666666	4.96565296803653	347.3055936073059	4.695556486245803	422.0685793019292	346.40081538991967	497.73634321393877	468.8917026362527	359.38842919377606	484.7487294100824
1857.4945205479453	-504.5	5.705621926229508	365.2420423497268	5.771171088347992	544.8882602055318	470.2132329220332	619.5632874890302	562.2018946536429	482.6881733174539	607.0883470936096
1858.4945205479453	-139.5	6.858102739726028	389.2936643835616	7.474948992929772	719.4255655221345	644.88849777604	793.9626332682291	712.8328529281976	657.2891570042322	781.561974040037
1859.4945205479453	225.5	8.19553595890411	361.5414383561644	8.733762250912095	809.0839534045593	734.0332542485332	884.1346525605854	817.5197568487615	746.4735070095883	871.6943997995304
1860.4954462659384	591.3333333333334	7.900933789954338	367.361700913242	8.467812657655026	719.9273846952326	645.3885397286093	794.4662296618559	785.8147601573032	657.5049284570022	782.349840933463
1861.4945205479453	956.5	7.190104849726776	375.7282786885246	7.715352337749135	666.5851096898773	592.1655043345127	741.0047150452419	706.2148590866863	604.4644505064405	728.7057688733141
1862.4945205479453	1321.5	6.823116438356164	409.1123287671232	7.661642497127784	648.6230128594835	574.2118388380992	723.0341868808679	660.3156340517044	586.56470939421	710.6813163247571
1863.4945205479453	1686.5	6.506705479452054	438.4491438356165	7.552768835163184	630.3831813444206	555.9641973771592	704.802165311682	618.3768796023908	568.3101077608713	692.4562549279698
1864.4954462659384	2052.333333333333	6.259544520547945	442.277397260274	7.257751763238676	598.2690278892293	523.7962223079627	672.7418334704959	566.6140173791456	536.0833481365917	660.4547076418669
1865.4945205479453	2417.5	6.104323428961749	471.94470628415297	7.302178851341307	591.23975239604	516.7483560113296	665.7311487807503	535.6861312745369	528.9372345466461	653.5422702454339
1866.4945205479453	2782.5	5.821431506849315	449.4960616438356	6.730056288696691	541.4034669005516	466.7103621531967	616.0965716479066	490.98838345640786	478.8670851906342	603.9398486104691
1867.4945205479453	3147.5	5.435313356164384	414.2030821917808	5.91408984314974	478.7156047640254	403.59609461443597	553.8351149136148	452.28920766911136	415.91527797445656	541.5159315535942
1868.4954462659384	3513.333333333333	6.327343036529681	404.1615296803653	6.969067157943604	574.7933415449021	500.2489097253615	649.3377733644427	544.9224919922659	512.5295841284344	637.0570989613698
1869.4945205479453	3878.5	7.634789275956284	389.62465846994536	8.45604019540205	705.1001902528203	630.608613423682	779.5917670819587	731.539208388249	642.9100751533025	767.2903053523381
1870.4945205479453	4243.5	9.004270547945206	364.2183219178082	9.756478886589276	785.6950043520999	710.8161371263348	860.573871577865	884.7478901901145	722.5602844098258	848.8297242943739
1871.4945205479453	4608.5	8.845472602739726	361.2239726027397	9.513313002611245	847.9151603043646	772.5208960778868	923.3094245308423	861.539828051043	784.98055835535	910.8497622533791
1872.4954462659384	4974.333333333333	8.644261986301371	385.446803652968	9.662606657295418	853.7284408826747	778.2765308376356	929.1803509277138	854.4747809025864	790.8507726337325	916.6061091316169
1873.4945205479453	5339.5	6.934711407103825	405.6275273224044	7.765451081055103	724.3630121447595	649.8079180186156	798.9181062709034	716.042526405479	662.2183530170805	786.5076712724385
1874.4945205479453	5704.5	6.35686301369863	357.7152397260274	6.468168420089188	615.2668430537649	540.8288884321578	689.704797675372	619.0801237706678	553.1945819941557	677.3391041133741
1875.4945205479453	6069.5	5.076018835616439	357.20085616438354	4.927079859916562	475.39645505566983	400.24905613231164	550.5438539790281	504.2644583165641	412.9375191770619	537.8553909342777
1876.4954462659384	6435.333333333333	4.97556506849315	332.953196347032	4.557657969563639	424.11223420237263	348.4669022449941	499.75756615975115	467.51193120093365	361.4224929991181	486.80197540562716
1877.4945205479453	6800.5	5.131650956284153	315.7468579234973	4.541280873351959	408.9888508191586	333.1728619198472	484.80483971846996	458.4397426533786	346.23425629132555	471.7434453469916
1878.4945205479453	7165.5	4.700732876712329	300.43099315068497	3.894848962998706	347.50068158085935	270.881241764435	424.1201213972837	409.7348059380611	284.34515578062224	410.65620738109646
1879.4945205479453	7530.5	4.72178595890411	294.648801369863	3.851273690981565	350.50349113212525	273.92732379155655	427.07965847269395	410.2226680437679	287.3524191115347	413.6545631527158
1880.4954462659384	7896.333333333333	5.5289018264840175	365.949200913242	5.564165214962134	538.9005433374934	464.1940871732423	613.6069995017446	554.7948637775082	476.67457622577115	601.1265104492157
1881.4945205479453	8261.5	5.69759118852459	392.7728825136612	6.049260950049721	641.5704821441142	567.1582445065028	715.9827197817256	626.0392016100232	579.5052232969588	703.6357409912696
1882.4945205479453	8626.5	7.083047945205479	439.99417808219175	8.341128384471105	787.1119539997767	712.2234326531625	862.0004753463909	789.9070293344017	724.6673894585866	849.5565185409667
1883.4945205479453	8991.5	6.705364726027398	398.1647260273973	7.386114400851545	657.7643909597812	583.3509251113763	732.177856808186	707.3604305565035	595.6411273074515	719.8876546121109
1884.4954462659384	9357.333333333334	6.104773401826483	371.7644977168949	6.331395656721763	571.4287652487227	496.8718386762408	645.9856918212046	599.9273341241816	509.3274984534196	633.5300320440258
1885.4945205479453	9722.5	6.283428961748634	381.316325136612	6.661518742860898	575.0436213269841	500.5000966419602	649.5871460120079	584.1024094810592	512.9076265879579	637.1796160660102
1886.4945205479453	10087.5	6.417852739726027	433.0539383561644	7.381654562479061	612.8162836976853	538.3741871801232	687.2583802152475	590.9129851138355	550.696427438193	674.9361399571776
1887.4945205479453	10452.5	5.819179794520548	415.7532534246576	6.427999961984627	527.9823976373217	453.21411236035357	602.7506829142899	500.5300484493976	465.5023569942819	590.4624382803615
1888.4954462659384	10818.333333333334	5.4721598173515975	415.89811643835617	5.977003989104553	483.3262047361874	408.24455337557805	558.4078560967966	454.89248206107834	420.5454083646647	546.1070011077101
1889.4945205479453	11183.5	5.262784494535519	380.90140027322406	5.38785818060531	434.62785002555427	359.0948208440263	510.16087920708225	419.30850879589025	371.5581140609067	497.69758599020184
1890.4945205479453	11548.5	4.958611301369864	366.3232876712329	4.874601279699189	403.6720539890951	327.7935173366361	479.5505906415541	406.97153842912775	340.4911358250973	466.85297215309294
1891.4945205479453	11913.5	5.815577054794521	419.341095890411	6.456961093614741	562.0771438750578	487.4825585877343	636.6717291623813	574.3191629673513	499.91481602524226	624.2394717248733
1892.4954462659384	12279.333333333334	7.939626712328771	422.58242009132425	9.277470630248285	760.7505393808059	686.0255931225394	835.4754856390724	835.1093618758998	698.0193259001728	823.481752861439
1893.4945205479453	12644.5	6.857434767759563	382.4457991803279	7.389959060436496	671.1095768896295	596.685325685813	745.5338280934459	727.5859119956738	608.9319421557111	733.2872116235478
1894.4945205479453	13009.5	7.485494863013698	402.226198630137	8.431810947957613	786.172559040174	711.2904489993726	861.0546690809753	785.7720113888803	723.7503303675338	848.5947877128141
1895.4945205479453	13374.5	6.46188698630137	412.3143835616438	7.22909639468509	698.464657001791	623.9907152176382	772.9385987859438	692.0779883376953	636.3719398701494	760.5573741334326
1896.4954462659384	13740.333333333334	6.367539954337899	418.9585616438357	7.17519054047727	676.879398314004	602.4477505815107	751.3110460464973	672.3990795752413	614.8126328055646	738.9461638224434
1897.4945205479453	14105.5	5.660087773224044	377.3586065573771	5.845217036380944	560.6783332841432	486.0777447441086	635.2789218241777	573.5161025350144	498.51367900950487	622.8429875587815
1898.4945205479453	14470.5	5.9127654109589045	394.94503424657535	6.343772479691282	585.4992360531403	510.9908455242659	660.0076265820147	595.5346739670019	523.3893052094376	647.609166896843
1899.4945205479453	14835.5	5.114909246575342	396.0914383561644	5.3420882224695445	485.3377784281747	410.27232316919367	560.4032336871558	517.5901984733624	422.9498040187555	547.7257528375939
1900.4945205479453	15200.5	4.729270547945205	316.38835616438354	4.101253745049294	368.06048600946747	291.72909213690855	444.3918798820264	425.9629309148422	305.0483768026644	431.07259521627054
1901.4945205479453	15565.5	4.289767123287671	293.39263698630134	3.3801999730644305	302.1438991734879	224.82142930638454	379.4663690405913	371.6088727978594	238.61325538954773	365.67454295742806
1902.4945205479453	15930.5	4.354409246575343	291.9111301369863	3.4325381493145883	315.9544678200835	238.85580822631496	393.05312741385205	380.0609887630871	252.51157229865856	379.3973633415084
1903.4945205479453	16295.5	5.169962328767123	361.69726027397263	5.085595295611684	506.051340289825	431.1412684998378	580.9614120798122	524.4554612199112	443.6972678423507	568.4054127372993
1904.4954462659384	16661.333333333332	5.333014269406392	353.55525114155256	5.196235158523481	586.723865658414	512.2192371318237	661.2284941850043	565.0739977605006	524.5332428164317	648.9144885003963
1905.4945205479453	17026.5	5.831713797814208	375.31215846994536	6.035274195146148	654.9121704550138	580.4998644424525	729.3244764675751	633.0885294139832	592.8520814102302	716.9722594997974
1906.4945205479453	17391.5	5.375972602739726	368.65907534246577	5.406064317638373	542.4521849676836	467.76458312535084	617.1397868100164	573.1946093614349	480.28659233619095	604.6177775991762
1907.4945205479453	17756.5	5.932162671232877	395.96369863013695	6.378947250722933	578.8138166286794	504.28358304170825	653.3440502156506	610.1607794774908	516.7298237391861	640.8978095181727
1908.4954462659384	18122.33333333333	6.2371038812785375	395.2062785388128	6.757891599667702	585.2124390508221	510.7031567892371	659.7217213124072	597.9018925463301	523.1072704893472	647.317607612297
1909.4945205479453	18487.5	6.158691598360656	400.35560109289617	6.712943097633494	568.4384034134272	493.86990333490303	643.0069034919513	563.1805397846038	506.24157718226434	630.63522964459
1910.4945205479453	18852.5	5.623614726027397	439.0660958904109	6.375906176825226	529.5637084306512	454.80473927962515	604.3226775816772	510.72122314676454	467.14000475465036	591.9874121066521
1911.4945205479453	19217.5	5.248202054794521	428.89075342465753	5.792766057610336	472.82676765104645	397.6574129054898	547.9961223966031	453.2233164800027	410.03347810516385	535.6200571969291
1912.4954462659384	19583.33333333333	4.584175228310505	345.7248858447491	4.231541014432715	344.03862398779614	267.36878533076947	420.7084626448228	356.73044266765294	280.3472186311411	407.73002934445117
1913.4945205479453	19948.5	4.308339480874317	351.0496243169399	3.95425085618135	326.81783443764465	249.8892522663295	403.7464166089598	346.89562158457295	263.01577978447915	390.61988909081015
1914.4945205479453	20313.5	4.699601027397261	383.02431506849314	4.705988214204975	422.92369683756505	347.2653430051755	498.5820506699546	444.3229729235311	360.06202345111967	485.7853702240104
1915.4945205479453	20678.5	5.697412671232877	412.6465753424657	6.240802856824288	591.7153125239832	517.2252509354367	666.2053741125297	630.6232895415246	529.6536356592771	653.7769893886893
1916.4954462659384	21044.33333333333	6.314157534246573	440.5254566210045	7.31490985155714	666.8584096357426	592.4385524446957	741.2782668267896	722.0545659099772	604.6972207927616	729.0195984787237
1917.4945205479453	21409.5	6.939646516393443	399.554337431694	7.700474849126203	740.9156277948483	666.2913373226171	815.5399182670795	735.4142626519674	678.7126920827945	803.1185635069021
1918.4945205479453	21774.5	7.068929794520548	435.5857876712329	8.27491705791886	761.433231838054	686.7044777157801	836.1619859603279	751.5234388147614	699.1707749879655	823.6956886881425
1919.4945205479453	22139.5	7.305962328767123	429.3565068493151	8.521920505561502	768.1607745975072	693.3932763159015	842.9282728791128	748.7022063173746	705.9094658516038	830.4120833434105
1920.4954462659384	22505.33333333333	6.722698059360733	404.0594748858448	7.4756916188400835	679.3514333549195	604.9161118477705	753.7867548620686	670.2196948565572	617.2866144991849	741.4162522106542
1921.4945205479453	22870.5	6.0636437841530055	411.6334016393442	6.705725610715565	602.1687324462159	527.7051866601104	676.6322782323215	606.5659435229234	540.079135724751	664.2583291676808
1922.4945205479453	23235.5	5.509734589041096	465.33681506849314	6.429000854600048	568.6428859538303	494.0751913157622	643.2105805918984	579.2724476931546	506.49435469847293	630.7914172091877
1923.4945205479453	23600.5	4.883368150684932	365.8630136986301	4.778368181068772	423.5141199160691	347.86224322024594	499.16599661189224	470.79980211618226	360.8471147983527	486.18112503378546
1924.4954462659384	23966.33333333333	5.133386415525113	348.00736301369864	4.900810540224402	447.43867570121506	372.035374920968	522.8419764814621	487.74111068835026	384.88232853687447	509.99502286555565
1925.4945205479453	24331.5	5.658491803278689	379.0318989071038	5.860613582781918	586.3113978333336	511.80551050005505	660.817285166612	589.1838824277287	524.1876148736918	648.4351807929753
1926.4945205479453	24696.5	7.237404109589042	406.3662671232877	8.164849972055897	780.7629019790562	705.9168764924137	855.6089274656987	783.0691092899551	718.3549196320157	843.1708843260967
1927.4945205479453	25061.5	6.195118150684932	396.2890410958904	6.716390528131605	630.0883004634178	555.6690547374169	704.5075461894187	675.7773469530855	568.0181518169289	692.1584491099067
1928.4954462659384	25427.33333333333	6.58547602739726	393.4175799086758	7.179331293634115	638.8731767400734	564.4598802671755	713.2864732129713	680.9531626354798	576.7969827704504	700.9493707096964
1929.4945205479453	25792.5	6.47794774590164	423.6395833333333	7.367469776321987	631.3660663874094	556.9479237734357	705.7842090013831	648.4021281288068	569.3105363242054	693.4215964506135
1930.4945205479453	26157.5	6.577135273972603	516.7977739726027	8.318921412189937	683.9595852437984	609.5166072569057	758.4025632306912	664.4208159369906	621.8990449089874	746.0201255786094
1931.4945205479453	26522.5	5.302018835616439	445.225	5.994265695236394	505.2058067307146	430.2897995583144	580.1218139031148	498.72119999567303	442.7153520510009	567.6962614104283
1932.4954462659384	26888.33333333333	5.277087899543379	478.1877853881277	6.199440509406106	506.216041947471	431.30712226842496	581.1249616265171	478.6941724559609	443.60195646271944	568.8301274322226
1933.4945205479453	27253.5	5.14414412568306	446.970662568306	5.793928647788053	467.7595579780951	392.545977679653	542.9731382765372	442.8880461403169	404.8865813957993	530.6325345603909
1934.4945205479453	27618.5	5.077565068493151	402.4818493150685	5.349970540160498	436.0421651283029	360.5238408099351	511.56048944667066	425.2336454708691	373.02382070766254	499.06050954894323
1935.4945205479453	27983.5	5.460686643835617	420.639897260274	6.003556862557154	518.0772635771062	443.2478443066374	592.9066828475751	523.4354195025236	455.7182684165339	580.4362587376786
1936.4954462659384	28349.33333333333	5.9648356164383545	403.0123858447489	6.492062696988786	609.361668852015	534.9132282230228	683.8101094810072	651.246610190859	547.3059792407495	671.4173584632805
1937.4945205479453	28714.5	7.723878756830601	379.0057718579235	8.419935510565182	721.8733215963435	647.3274674970028	796.4191756956843	794.1037846988162	659.405419044501	784.3412241481861
1938.4945205479453	29079.5	8.16432705479452	404.9739726027397	9.338867578308363	835.5281096606183	760.2512996088469	910.8049197123896	836.3971945964754	772.7875947551063	898.2686245661303
1939.4945205479453	29444.5	7.854705479452055	422.7484589041096	9.167753002273216	818.1838380334239	743.0591296123483	893.3085464544994	800.5572410202856	755.6787354419178	880.68894062493
1940.4954462659384	29810.33333333333	7.696979452054795	423.3968607305936	8.968463325866482	798.4735712575106	723.5041114728535	873.4430310421676	770.5187397815217	736.12806859554	860.8190739194812
1941.4945205479453	30175.5	7.627589139344262	439.759118852459	9.067858497175504	800.5194299064642	725.5347300951767	875.5041297177518	758.7772417537044	738.226900199269	862.8119596136594
1942.4945205479453	30540.5	6.301446917808219	465.3799657534247	7.519414611866974	666.2383718382175	591.8190806599425	740.6576630164925	651.1213931341078	604.1826958849949	728.2940477914401
1943.4945205479453	30905.5	6.151198630136987	511.0078767123288	7.66515446373875	673.4341167836543	599.0070841180972	747.8611494492114	651.8652465844272	611.3783507282523	735.4898828390563
1944.4954462659384	31271.33333333333	5.71872488584475	435.9765410958906	6.4770938382533725	575.5228068033615	500.9810102963064	650.0646033104166	585.0184579626973	513.3890875874984	637.6565260192247
1945.4945205479453	31636.5	6.068960382513661	407.3424863387978	6.669460417463828	624.9212317170379	550.4966998084761	699.3457636255997	627.6198118981584	562.8573004160694	686.9851630180065
1946.4945205479453	32001.5	8.524818493150685	407.6948630136986	9.84091066511366	864.4757832288024	788.9130699472108	940.0384965103939	876.3702830672563	801.4156105693136	927.5359558882911
1947.4945205479453	32366.5	8.334823630136986	417.1186643835616	9.724126939440014	858.9665758764736	783.4613464167883	934.4718053361589	876.5099957695937	795.9051813434514	922.0279704094958
1948.4954462659384	32732.33333333333	6.935827625570781	439.5587328767122	8.13838927617724	697.5609012312697	623.0891928453511	772.0326096171882	751.1976506842574	635.2997474201759	759.8220550423634
1949.4945205479453	33097.5	8.319012295081967	385.46704234972674	9.254368441209923	751.5471490231533	676.8713075870002	826.2229904593065	765.2026242969023	689.2262877067166	813.8680103395901
1950.4945205479453	33462.5	7.769845890410958	436.4556506849314	9.219335159571346	745.0410507901934	670.3974158439755	819.6846857364112	717.3753133971317	682.8928482068417	807.1892533735451
1951.4945205479453	33827.5	7.426919520547946	492.5196917808219	9.32968563281142	748.9369558545777	674.2742850207972	823.5996266883583	677.7331230755857	686.8646454802156	811.0092662289399
1952.4954462659384	34193.333333333336	6.959932077625568	506.0177511415526	8.784419800214913	704.3246786363499	629.8352752069172	778.8140820657825	607.5426735302002	642.2366542468744	766.4127030258253
1953.4945205479453	34558.5	5.936785860655737	491.525512295082	7.2194882236974465	579.5689927268852	505.0413370496293	654.0966484041411	514.6241908800969	517.1658122989662	641.9721731548042
1954.4945205479453	34923.5	5.282573630136986	460.9628424657534	6.085539215521306	494.4688200235463	419.4744237860989	569.4632162609937	466.2777342617894	431.7704386717772	557.1672013753155
1955.4945205479453	35288.5	5.800479452054795	438.095205479452	6.6046327328298	563.4595892075585	488.8708423050279	638.0483361100889	563.4432162903331	501.2636318539349	625.655546561182
1956.4954462659384	35654.333333333336	8.051804223744309	424.8822488584474	9.453580480711398	769.1932955195268	694.4196549848705	843.9669360541832	842.7725641228776	706.4058136787405	831.9807773603131
1957.4945205479453	36019.5	9.749502049180329	400.6083333333333	11.303604662271791	854.0427472702637	778.5876746532141	929.4978198873133	972.0597888680771	789.9783835311098	918.1071110094176
1958.4945205479453	36384.5	9.053138698630136	413.1895547945206	10.604001162760644	905.8999588827039	829.8592253422098	981.940692423198	913.9552050400642	842.4850915363103	969.3148262290975
1959.4945205479453	36749.5	8.609775684931506	444.728595890411	10.446854392800748	901.2543539960493	825.2712280531961	977.2374799389025	878.7406639271037	838.1733527506719	964.3353552414267
1960.4954462659384	37115.333333333336	9.37812157534247	440.32950913242007	11.421890998589072	971.8275845455016	894.8623563868418	1048.7928127041614	912.4157782560795	908.4282643155983	1035.2269047754048
1961.4945205479453	37480.5	7.196826844262295	416.6040642076503	8.233471731444526	737.0097716610877	662.4030249577629	811.6165183644125	713.8011194223361	674.870916286378	799.1486270357974
1962.4945205479453	37845.5	5.82567808219178	453.5789383561644	6.768851933449652	605.2331617458718	530.7763643837924	679.6899591079513	608.1793199040472	543.1461422421352	667.3201812496085
1963.4945205479453	38210.5	5.841760273972603	443.0933219178082	6.703275651733654	591.3405709750534	516.8494585004314	665.8316834496754	595.1857061977039	529.2299196692103	653.4512222808966
1964.4954462659384	38576.333333333336	5.186143835616434	424.8148972602738	5.67782765761142	503.293590921619	428.3640324737886	578.2231493694494	531.3700562127731	440.97183402506477	565.6153478181732
1965.4945205479453	38941.5	5.158204918032787	379.4893442622951	5.244334472321128	479.8338772029406	404.7236436473485	554.9441107585326	512.9643084138237	417.42203980755716	542.2457145983241
1966.4945205479453	39306.5	5.668590753424658	407.0585616438356	6.150963859830156	603.2204893020582	528.7593120563967	677.6816665477198	606.1352866355021	541.1301875220644	665.3107910820521
1967.4945205479453	39671.5	7.086791095890411	383.5054794520548	7.688365321465788	751.8415619617654	677.1642139845331	826.5189099389976	747.5339139241709	689.5947797704056	814.0883441531251
1968.4954462659384	40037.333333333336	6.35867751141552	439.445262557078	7.363569641589475	732.505964273801	657.918515345804	807.0934132017981	724.6746657390264	670.3371331192153	794.6747954283868
1969.4945205479453	40402.5	6.3421024590163935	406.586031420765	7.01370460684191	637.3024613602815	562.8883820899586	711.7165406306045	683.7584240102029	575.222555028324	699.3823676922391
1970.4945205479453	40767.5	6.522441780821918	401.7393835616438	7.192963984010057	630.4550076089523	556.036086747284	704.8739284706206	662.7714737760956	568.3954448923196	692.514570325585
1971.4945205479453	41132.5	5.901376712328768	430.5508561643836	6.672071940099347	580.4975851189407	505.9730607479827	655.0221094898988	595.16389519723	518.3868886259924	642.6082816118891
1972.4954462659384	41498.333333333336	6.3859046803653	420.1671803652968	7.211460459097237	605.5078851743277	531.0516701007347	679.9641002479208	596.0356795848808	543.3989804070646	667.6167899415908
1973.4945205479453	41863.5	6.165921106557377	496.244262295082	7.577413073790037	621.5410485752991	547.1123425720334	695.9697545785648	582.90345196817	559.4020263312121	683.6800708193861
1974.4945205479453	42228.5	6.294869863013699	531.8977739726027	8.018432588240643	646.3421895721852	571.9309414237468	720.7534377206237	572.4726810713858	584.1744752160747	708.5099039282958
1975.4945205479453	42593.5	5.753683219178082	488.4775684931507	6.93927326020534	557.9794684483492	483.36702512872705	632.5919117679713	501.90603130297484	495.5072660596144	620.451670837084
1976.4954462659384	42959.333333333336	5.826510273972604	463.7538242009131	6.853153799508237	550.8430604190798	476.1975445777899	625.4885762603698	496.5395161856033	488.3398790728991	613.3462417652606
1977.4945205479453	43324.5	5.983650956284153	440.2015027322405	6.868515744962771	565.4396230973424	490.85907442391095	640.0201717707739	534.4521055939815	503.131677738711	627.7475684559738
1978.4945205479453	43689.5	7.575267123287672	428.6976027397261	8.87068355104844	731.51887390888	656.9355210234777	806.1022267942823	765.0938152726239	669.1985055948464	793.8392422229135
1979.4945205479453	44054.5	7.141861301369863	420.0736301369863	8.200876119705832	713.2062706108669	638.6901973692733	787.7223438524605	783.8719416816048	650.7940859474276	775.6184552743063
1980.4954462659384	44420.333333333336	6.67293835616438	385.0210045662098	7.19077689069406	715.1405537173806	640.6181554773358	789.6629519574254	706.4197838029655	653.0194323793962	777.261675055365
1981.4945205479453	44785.5	8.243449795081967	407.5044740437159	9.475789094047562	841.0045695980043	765.6767360519474	916.3324031440612	832.162461852193	778.2944047932472	903.7147344027615
1982.4945205479453	45150.5	8.847897260273973	470.0614726027397	11.080851447805612	945.5523124022196	868.9793014995773	1022.1253233048619	901.8056736520998	882.257787913432	1008.8468368910072
1983.4945205479453	45515.5	7.401534246575343	489.139897260274	9.263089586874372	818.1572710125484	743.0327844747534	893.2817575503435	780.5634981628984	755.7622451192063	880.5522969058906
1984.4954462659384	45881.333333333336	6.749043378995429	506.3920091324202	8.486189105017932	751.4587744947152	676.7833844501688	826.1341645392615	717.4213269101854	689.3104483453636	813.6071006440667
1985.4945205479453	46246.5	6.036104849726776	474.0792008196721	7.224993409270106	638.569366776645	564.1559284365886	712.9828051167013	629.7933188394018	576.5071020665802	700.6316314867098
1986.4945205479453	46611.5	5.883267123287671	451.8892123287671	6.833894991993479	601.5577870336415	527.0928402732985	676.0227337939845	601.9481723279534	539.4602541624653	663.6553199048177
1987.4945205479453	46976.5	5.663883561643836	441.091609589041	6.447345253422445	575.8009406991006	501.26014208409765	650.3417393141035	585.9262255825654	513.6694442985372	637.932437099664
1988.4954462659384	47342.333333333336	6.440083904109595	440.9006278538813	7.487311470264056	696.8760451420651	622.4060022902667	771.3460879938635	689.7002640987243	634.7872641926058	758.9648260915244
1989.4945205479453	47707.5	9.26868306010929	427.11868169398906	11.088910301649769	924.5728105826652	848.2904320043817	1000.8551891609486	963.8059861600425	860.6080839845328	988.5375371807976
1990.4945205479453	48072.5	7.792953767123288	435.82380136986296	9.24350312985989	760.9229740609101	686.197068165239	835.6488799565811	843.9975464664075	698.1262926076573	823.7196555141628
1991.4945205479453	48437.5	9.126373287671232	465.1474315068493	11.40612952350224	867.970958864593	792.3710310262218	943.5708867029641	941.1242167830214	804.2675219123824	931.6743958168034
1992.4954462659384	48803.333333333336	7.698097602739715	451.18978310502274	9.290649013799658	753.4347353580192	678.7491611861452	828.1203095298932	763.8094605186424	691.1201518970723	815.7493188189661
1993.4945205479453	49168.5	6.700512636612022	468.748019125683	8.099475752544826	669.5905623058914	595.1679840157548	744.0131405960279	654.9255613536667	607.5341987188742	731.6469258929085
1994.4945205479453	49533.5	6.10605993150685	533.2443493150685	7.751397526569462	635.5287293371987	561.1136190220114	709.9438396523859	596.8805053064483	573.4215327041298	697.6359259702675
1995.4945205479453	49898.5	6.006813356164384	460.2352739726027	7.071441822489092	573.7127176233208	499.1643336340979	648.2611016125438	524.5972679204705	511.3593263696444	636.0661088769973
1996.4954462659384	50264.333333333336	4.989422945205472	459.6993721461187	5.674925679569062	458.4114835598064	383.11308142209657	533.7098856975163	436.6799118370412	395.4887158899175	521.3342512296954
1997.4945205479453	50629.5	5.564988046448088	406.1610655737705	6.0082293872726895	487.00491921922224	411.9527387560691	562.0570996823753	459.14813619677545	424.2555004602529	549.7543379781915
1998.4945205479453	50994.5	6.776580479452054	419.77842465753423	7.719361351469388	633.4928761887109	559.0763901887735	707.9093621886482	596.2993084134519	571.3845074245761	695.6012449528456
1999.4945205479453	51359.5	6.499482876712329	443.19880136986296	7.588852307165122	656.0684449510604	581.6557173666404	730.4811725354805	690.6815265206301	593.9780662344778	718.1588236676431
2000.4954462659384	51725.333333333336	7.884235159817361	422.3331050228309	9.201191362578648	760.5428456001174	685.819053270985	835.2666379292498	848.9139613353487	697.7086744077491	823.3770167924857
2001.4945205479453	52090.5	8.1329337431694	384.92103825136616	9.014787785400694	821.0386691260487	745.8899194950363	896.1874187570611	828.1776462044975	758.3564448789618	883.7208933731356
2002.4945205479453	52455.5	6.876864726027397	432.58561643835617	7.986371775252786	752.7417274018194	678.0597468087918	827.423707994847	747.1602941916741	690.4963816805572	814.9870731230816
2003.4945205479453	52820.5	7.653202054794521	530.8549657534247	9.988833693324532	872.132514354179	796.4875234364348	947.7775052719231	847.6738519773062	809.3078851542397	934.9571435541183
2004.4954462659384	53186.333333333336	6.318476027397251	460.7482876712324	7.50359349588381	691.1175034585449	616.6605471052325	765.5744598118573	683.0964609145162	629.038500754579	753.1965061625108
2005.4945205479453	53551.5	6.403197404371585	458.0196379781421	7.595165513822279	687.4863578304075	613.0368096105681	761.935906050247	676.0068337268464	625.4159632446114	749.5567524162037
2006.4945205479453	53916.5	5.401655821917808	411.2041095890411	5.844192171915516	529.7610467212857	455.00323158691754	604.5188618556538	551.8862479620249	467.5243368936253	591.9977565489461
2007.4945205479453	54281.5	4.688087328767123	425.4732876712329	5.026246077238652	448.85618395396705	373.4667576441357	524.2456102637984	490.07659813833396	386.3142367711697	511.3981311367644
2008.4954462659384	54647.333333333336	4.414688926940638	416.9546232876712	4.606381887428181	408.9802988627632	333.16421041999877	484.7963873055277	459.3824690071395	346.23258805755955	471.7280096679669
2009.4945205479453	55012.5	4.217682035519126	336.5915983606557	3.719856572419422	341.10809681542867	264.39517237409393	417.8210212567634	401.6115079624503	277.8771204194193	404.339073211438
2010.4945205479453	55377.5	4.673053082191781	368.32003424657535	4.545300227246494	462.8606188664969	387.6031093810804	538.1181283519135	485.8841382138021	400.29267402547407	525.4285637075197
2011.4945205479453	55742.5	5.24013698630137	398.24400684931504	5.520734245821165	609.5142881940667	535.0661403155046	683.9624360726287	589.4079894334972	547.3910207202265	671.6375556679069
2012.4954462659384	56108.333333333336	6.126430936073065	393.133904109589	6.5953289764069805	688.6745030296404	614.2226026487627	763.126403410518	672.6634096452957	626.6074888386192	750.7415172206615
2013.4945205479453	56473.5	5.757227459016393	376.8400273224044	5.959705848493313	576.0839631223282	501.54417602106884	650.6237502235876	612.364786400825	514.0031572823157	638.1647689623408
2014.4945205479453	56838.5	5.339578767123288	407.236301369863	5.728102444130407	535.5392980772933	460.8144289977657	610.2641671568209	565.8642535996787	473.351223236079	597.7273729185076
2015.4945205479453	57203.5	6.364121575342466	451.1232876712329	7.480215014662212	633.5477934459718	559.1313472520703	707.9642396398733	640.0337789721359	571.490904452287	695.6046824396566
2016.4954462659384	57569.333333333336	5.642614726027392	454.7792808219178	6.530217475027796	554.8943901752189	480.267956773455	629.5208235769827	551.6615261579418	492.65683675475975	617.131943595678
2017.4945205479453	57934.5	5.497212431693989	454.9982923497268	6.333907006219789	525.8486080558076	451.0675580381742	600.6296580734411	507.15406177589267	463.40563682645325	588.291579285162
2018.4945205479453	58299.5	4.741515410958904	409.88955479452056	4.97853738105288	408.74676275257025	332.9279546602372	484.5655708449033	407.89689288691613	345.5743793205611	471.9191461845794
2019.4945205479453	58664.5	4.455414383561644	399.3873287671233	4.5297251426673855	367.60093626823874	291.2633154120621	443.93855712441535	373.6460142949979	304.09167941582587	431.1101931206516
2020.4954462659384	59030.333333333336	4.365552511415525	377.14001141552495	4.242344655275158	349.86385376777156	273.2785031948697	426.4492043406734	364.3217537997406	286.2554733925118	413.4722341430313
2021.4945205479453	59395.5	nan	nan	nan	nan	nan	nan	nan	nan	nan
2022.4945205479453	59760.5	nan	nan	nan	nan	nan	nan	nan	nan	nan
2023.3692541856924	60079.77777777778	nan	nan	nan	nan	nan	nan	nan	nan	nan
